# Supplementary material for: Bisphenol F and Bisphenol S in a Complex Biomembrane: Comparison with Bisphenol A
Source: J Xenobiot. 2024 Sep 4;14(3):1201–20. doi: 10.3390/jox14030068 (PMC11417855; doi:10.3390/jox14030068)
Supplement: Supplementary file 1 [file jox-14-00068-s001.zip]

Archive with 1 entries (1 files):
- jox-3098793-supplementary.pdf
